# Supplementary material for: Special-Effect and Conventional Pigments in Black Light Art: A Multi-Technique Approach to an In-Situ Investigation
Source: Materials (Basel). 2022 Sep 26;15(19):6671. doi: 10.3390/ma15196671 (PMC9572826; doi:10.3390/ma15196671)
Supplement: Supplementary file 1 [file materials-15-06671-s001.zip]

Archive with 4 entries (4 files):
- Figure captions SI.pdf
- Figure S1.tif
- Figure S2.tif
- Table S1-S2-S3.pdf
